# Supplementary material for: Whole-genome sequencing identifies ADGRG6 enhancer mutations and FRS2 duplications as angiogenesis-related drivers in bladder cancer
Source: Nat Commun. 2019 Feb 12;10:720. doi: 10.1038/s41467-019-08576-5 (PMC6372626; doi:10.1038/s41467-019-08576-5)
Supplement: Supplementary file 3 — Supplementary Data 1 [file 41467_2019_8576_MOESM3_ESM.xlsx]

## Sheet: Sheet1
Supplementary Data 1. Summary of all kinds of somatic mutations in the 65 UBC cases
SNV
Sample	BL01	BL02	BL03	BL04	BL05	BL06	BL07	BL08	BL09	BL10	BL11	BL12	BL13	BL14	BL15	BL16	BL17	BL18	BL19	BL20	BL21	BL22	BL23	BL24	BL25	BL26	BL27	BL28	BL29	BL30	BL31	BL32	BL33	BL34	BL35	BL36	BL37	BL38	BL39	BL40	BL41	BL42	BL43	BL44	BL45	BL46	BL47	BL48	BL49
Genome	hg19	hg19	hg19	hg19	hg19	hg19	hg19	hg19	hg19	hg19	hg19	hg19	hg19	hg19	hg19	hg19	hg19	hg19	hg19	hg19	hg19	hg19	hg19	hg19	hg19	hg19	hg19	hg19	hg19	hg19	hg19	hg19	hg19	hg19	hg19	hg19	hg19	hg19	hg19	hg19	hg19	hg19	hg19	hg19	hg19	hg19	hg19	hg19	hg19
Total	46316	5115	4650	6648	835	6948	18109	31327	3981	3635	375	268	6145	21665	4581	9397	6603	7782	18821	1659	43320	7661	9771	9479	7150	7340	1700	8534	11064	327	2316	4141	3822	82	3208	7741	7581	2679	8908	2648	3311	14771	3640	179	8893	2469	7927	14693	17686
1000genome and dbsnp141	320	76	54	83	23	170	135	266	107	63	44	19	140	163	102	119	207	118	157	51	342	113	193	94	88	116	48	126	95	9	48	87	94	9	87	90	93	48	110	20	16	102	22	4	141	69	177	137	166
1000genome specific	673	157	102	136	42	282	257	579	227	131	45	25	212	335	214	221	353	189	347	104	716	251	336	210	181	197	72	211	207	15	107	190	177	8	130	175	178	102	226	38	52	180	77	9	274	106	289	311	310
dbSNP141 specific	42	31	26	22	22	45	36	38	35	24	46	26	35	33	35	41	24	47	48	40	36	21	43	29	34	17	9	14	14	16	6	11	20	9	6	14	17	9	13	13	9	14	9	6	48	23	39	43	31
dbSNP rate	0.0078	0.0209	0.0172	0.0158	0.0539	0.0309	0.0094	0.0097	0.0357	0.0239	0.24	0.1679	0.0285	0.009	0.0299	0.017	0.035	0.0212	0.0109	0.0549	0.0087	0.0175	0.0242	0.013	0.0171	0.0181	0.0335	0.0164	0.0099	0.0765	0.0233	0.0237	0.0298	0.2195	0.029	0.0134	0.0145	0.0213	0.0138	0.0125	0.0076	0.0079	0.0085	0.0559	0.0213	0.0373	0.0272	0.0123	0.0111
Novel	45281	4851	4468	6407	748	6451	17681	30444	3612	3417	240	198	5758	21134	4230	9016	6019	7428	18269	1464	42226	7276	9199	9146	6847	7010	1571	8183	10748	287	2155	3853	3531	56	2985	7462	7293	2520	8559	2577	3234	14475	3532	160	8430	2271	7422	14202	17179
Hom	6	0	0	1	0	0	1	1	1	0	0	0	0	3	0	1	1	0	1	0	9	0	1	1	1	0	0	0	0	0	0	0	0	0	0	0	0	0	0	0	1	1	1	0	0	1	0	0	1
Het	46310	5115	4650	6647	835	6948	18108	31326	3980	3635	375	268	6145	21662	4581	9396	6602	7782	18820	1659	43311	7661	9770	9478	7149	7340	1700	8534	11064	327	2316	4141	3822	82	3208	7741	7581	2679	8908	2648	3310	14770	3639	179	8893	2468	7927	14693	17685
Synonymous	180	16	14	13	0	15	38	86	17	11	2	1	22	71	11	29	22	24	43	5	150	18	61	24	23	21	2	15	41	2	8	9	12	0	11	41	34	7	33	8	12	59	8	1	17	8	16	33	39
Missense	406	40	37	39	6	45	105	186	31	31	2	2	66	182	36	53	40	67	116	8	319	49	107	49	53	59	11	40	94	4	18	30	24	1	33	61	65	20	86	17	37	130	29	0	53	14	42	70	118
Stopgain	35	4	0	2	1	3	12	12	2	2	0	0	10	13	1	4	2	4	13	2	31	5	24	4	5	2	0	2	16	0	1	1	2	0	1	7	10	3	2	2	4	20	2	0	6	1	2	5	12
Stoploss	1	0	0	0	0	0	0	1	1	0	0	0	0	1	0	0	0	0	0	0	2	0	0	0	0	0	0	0	1	0	0	0	0	0	0	0	2	0	0	0	0	0	0	0	0	0	0	0	0
Startgain	57	4	1	2	0	2	4	18	1	0	0	0	5	12	3	2	1	2	11	1	26	4	11	1	5	4	0	2	3	0	2	5	2	0	0	6	8	0	8	0	3	10	1	0	0	0	0	4	5
Startloss	2	0	0	0	0	0	0	0	0	0	0	0	0	0	0	0	0	0	0	0	2	1	0	0	0	0	0	0	0	0	0	0	0	0	0	1	0	0	0	0	0	1	0	0	0	0	0	1	0
Exonic	669	67	58	57	7	64	162	312	54	48	4	4	100	283	51	99	69	96	186	17	554	80	199	78	88	90	14	60	163	6	27	43	40	2	47	122	120	32	129	28	58	227	42	1	80	24	63	119	188
Splicing	5	2	2	2	0	5	7	8	1	0	0	0	1	5	2	2	2	1	6	0	7	2	2	2	0	1	1	1	5	0	0	0	0	0	0	1	3	0	1	2	0	2	1	0	1	1	1	4	4
NcRNA	71	8	9	12	2	3	29	56	5	13	0	2	12	39	11	13	12	13	30	5	81	11	12	13	19	9	1	9	19	1	5	3	6	0	6	19	16	6	22	2	16	31	8	1	21	3	11	12	33
UTR5	142	10	3	4	0	5	17	62	4	3	1	0	17	31	8	13	5	11	32	3	120	12	28	4	9	7	1	12	19	0	6	12	4	0	4	19	26	2	15	1	11	34	6	0	11	2	7	17	18
UTR3	409	40	38	34	8	35	87	226	27	21	1	0	44	145	33	68	35	52	125	8	366	40	101	53	55	42	10	32	96	2	21	16	21	1	21	55	48	13	72	27	40	133	29	0	55	13	47	68	128
Intronic	18959	1934	1873	2227	291	2511	6260	12183	1498	1400	146	107	2424	8204	1884	3496	2607	2826	7042	623	18375	2873	4597	3375	3028	2827	625	2876	4355	132	881	1462	1317	38	1163	3201	2973	953	3520	882	1455	5964	1397	92	3147	830	2804	5061	6879
Upstream	912	69	68	60	12	76	168	458	49	41	3	2	89	341	60	125	97	94	235	25	763	97	188	90	107	102	18	76	179	3	30	54	34	0	43	140	98	29	173	25	72	257	57	3	74	21	89	144	245
Downstream	666	65	58	57	8	81	158	379	47	56	6	5	55	269	59	109	67	78	210	24	609	98	199	72	107	88	19	95	156	5	28	38	47	1	49	103	107	28	126	35	46	183	44	3	99	26	85	128	197
Intergenic	24483	2920	2541	4195	507	4168	11221	17643	2296	2053	214	148	3403	12348	2473	5472	3709	4611	10955	954	22445	4448	4445	5792	3737	4174	1011	5373	6072	178	1318	2513	2353	40	1875	4081	4190	1616	4850	1646	1613	7940	2056	79	5405	1549	4820	9140	9994
SIFT	162	15	17	14	2	24	55	97	12	9	1	0	27	77	17	18	19	30	58	5	151	17	52	20	25	28	4	19	49	2	8	10	14	0	7	29	28	6	34	8	20	55	10	0	26	8	15	32	60
Ti/Tv	1.0631	1.9079	1.0253	0.6246	1.6508	0.9338	0.3999	1.9601	1.688	1.4914	1.4038	1.3509	0.8058	0.9589	1.3859	0.9359	1.1621	0.6212	1.2129	1.8554	1.2896	1.6191	1.9708	0.5458	1.1236	0.8526	1.7687	1.0984	1.1248	1.2397	1.7408	1.6077	1.3136	1	1.4734	0.9652	0.7109	1.3296	1.1968	0.5306	0.9874	0.7809	0.8264	0.6422	1.543	1.3403	1.8555	1.3611	0.6489
dbSNP Ti/Tv	2.5842	3.4583	1.963	2.0882	2.2143	1.1717	2.9767	5.2041	2.7368	2.9545	2	1.25	2.1818	3.3556	2.5128	2.3333	1.75	1.7966	2.8679	3.55	2.5327	1.913	2.3714	2.4167	2.8125	2.2439	3.0714	3.1176	2.8929	4	5.75	5.5333	2.931	2	4.1667	2.8519	1.8947	1.85	5.8333	2	4	1.4167	2.4444	4	3.3953	2.8333	3.32	2.2727	1.9403
Novel Ti/Tv	1.0394	1.8269	1	0.591	1.5972	0.8935	0.3789	1.9116	1.5763	1.4148	1.3762	1.3023	0.7464	0.9316	1.2865	0.8957	1.0762	0.5845	1.178	1.7263	1.2635	1.5665	1.912	0.5132	1.0786	0.8114	1.6537	1.0447	1.0919	1.0949	1.6313	1.4778	1.1945	0.697	1.3522	0.9222	0.6746	1.2601	1.1408	0.5132	0.9576	0.7646	0.7938	0.5385	1.4736	1.2597	1.7715	1.3271	0.6216
INDEL
Sample	BL01	BL02	BL03	BL04	BL05	BL06	BL07	BL08	BL09	BL10	BL11	BL12	BL13	BL14	BL15	BL16	BL17	BL18	BL19	BL20	BL21	BL22	BL23	BL24	BL25	BL26	BL27	BL28	BL29	BL30	BL31	BL32	BL33	BL34	BL35	BL36	BL37	BL38	BL39	BL40	BL41	BL42	BL43	BL44	BL45	BL46	BL47	BL48	BL49
Genome	hg19	hg19	hg19	hg19	hg19	hg19	hg19	hg19	hg19	hg19	hg19	hg19	hg19	hg19	hg19	hg19	hg19	hg19	hg19	hg19	hg19	hg19	hg19	hg19	hg19	hg19	hg19	hg19	hg19	hg19	hg19	hg19	hg19	hg19	hg19	hg19	hg19	hg19	hg19	hg19	hg19	hg19	hg19	hg19	hg19	hg19	hg19	hg19	hg19
Total	1014	329	163	377	328	975	632	1645	291	239	226	29	372	683	307	344	574	690	707	137	1152	324	577	438	243	279	174	554	439	43	287	335	276	70	237	272	475	224	306	249	93	506	311	14	447	195	523	604	424
1000genome and dbsnp141	15	1	0	4	2	23	3	5	6	4	6	1	4	6	4	5	10	11	5	4	7	3	14	11	7	11	2	5	2	1	1	2	5	0	2	3	6	2	10	2	2	3	5	0	5	5	6	7	5
1000genome specific	37	5	5	8	2	48	8	21	12	7	13	5	18	14	6	10	35	10	10	5	14	13	19	13	4	6	4	15	10	0	7	10	12	6	6	6	14	3	8	5	1	6	8	0	8	11	18	14	8
dbSNP141 specific	7	4	1	8	3	8	1	9	6	1	11	1	6	9	9	6	4	3	4	0	5	5	4	6	1	3	2	4	6	2	5	4	2	3	4	0	5	2	2	2	1	4	4	1	5	3	6	3	5
dbSNP rate	0.0217	0.0152	0.0061	0.0318	0.0152	0.0318	0.0063	0.0085	0.0412	0.0209	0.0752	0.069	0.0269	0.022	0.0423	0.032	0.0244	0.0203	0.0127	0.0292	0.0104	0.0247	0.0312	0.0388	0.0329	0.0502	0.023	0.0162	0.0182	0.0698	0.0209	0.0179	0.0254	0.0429	0.0253	0.011	0.0232	0.0179	0.0392	0.0161	0.0323	0.0138	0.0289	0.0714	0.0224	0.041	0.0229	0.0166	0.0236
Novel	955	319	157	357	321	896	620	1610	267	227	196	22	344	654	288	323	525	666	688	128	1126	303	540	408	231	259	166	530	421	40	274	319	257	61	225	263	450	217	286	240	89	493	294	13	429	176	493	580	406
Hom	0	0	0	0	0	0	0	0	0	0	0	0	1	0	0	0	0	0	0	0	1	0	0	0	0	0	0	1	0	0	0	0	0	0	0	0	0	0	0	0	0	0	0	0	0	0	0	0	0
Het	1014	329	163	377	328	975	632	1645	291	239	226	29	371	683	307	344	574	690	707	137	1151	324	577	438	243	279	174	553	439	43	287	335	276	70	237	272	475	224	306	249	93	506	311	14	447	195	523	604	424
Frameshift	10	4	0	1	1	1	3	18	4	3	0	0	4	2	7	0	0	1	7	2	12	2	5	5	1	3	2	6	9	0	3	4	1	0	1	5	2	4	4	1	2	4	2	0	4	1	5	7	1
Non-frameshift Insertion	1	0	0	0	0	0	0	0	0	0	0	0	0	0	1	1	1	0	0	0	0	0	0	0	0	0	0	0	0	1	0	0	0	0	0	0	0	0	0	0	0	0	0	0	0	0	0	0	0
Non-frameshift Deletion	0	0	2	0	1	1	0	0	0	0	0	0	0	1	0	1	0	0	0	0	0	0	0	0	0	0	0	0	0	0	0	0	2	0	0	0	0	0	1	0	0	1	0	0	0	0	2	0	0
Non-frameshift codon substitution	0	0	0	0	0	0	0	0	0	0	0	0	0	0	0	0	0	0	0	0	0	0	0	0	0	0	0	0	0	0	0	0	0	0	0	0	0	0	0	0	0	0	0	0	0	0	0	0	0
Non-frameshift codon substitution plus Insertion	0	0	0	0	0	0	0	0	0	0	0	0	0	0	0	0	0	0	0	0	0	0	1	0	0	0	0	0	0	0	0	0	0	0	0	0	0	0	0	0	0	0	0	0	0	0	0	0	0
Non-frameshift codon substitution plus Deletion	0	1	0	0	0	0	1	0	0	0	0	0	0	1	0	0	0	0	1	0	0	0	0	0	0	0	0	1	1	0	1	0	0	0	0	0	0	0	0	0	0	0	1	0	0	0	1	0	0
Stopgain	0	0	0	0	0	0	0	0	0	0	0	0	0	0	0	0	0	0	0	0	0	0	0	0	0	0	0	0	0	0	0	0	0	0	0	0	0	0	0	0	0	0	0	0	0	0	0	0	0
Stoploss	0	0	0	0	0	0	0	1	0	0	0	0	0	0	0	0	0	1	0	0	0	0	0	0	0	0	0	0	0	0	0	0	0	0	0	0	0	0	0	0	0	0	0	0	0	0	0	0	0
Startgain	0	0	0	0	0	0	0	0	0	0	0	0	0	0	0	0	0	0	0	0	0	0	0	0	0	0	0	0	0	0	0	0	0	0	0	0	0	0	0	0	0	0	0	0	0	0	0	0	0
Startloss	0	0	0	0	0	0	0	1	0	0	0	0	0	0	0	0	0	0	0	0	0	0	0	0	0	0	0	0	0	0	0	0	0	0	0	0	0	0	0	0	1	0	0	0	0	0	0	0	0
Exonic	11	5	2	1	2	2	4	19	4	5	0	0	4	5	8	3	1	2	8	2	14	2	6	5	1	3	2	7	10	1	4	5	3	0	1	6	4	4	6	1	2	5	3	0	4	2	8	7	1
Splicing	0	0	0	0	0	0	0	0	0	0	0	0	0	0	0	0	0	0	0	0	0	0	0	0	0	0	0	0	0	0	0	0	0	0	0	0	0	0	1	0	0	0	0	0	0	0	1	0	0
NcRNA	0	1	0	0	2	2	0	2	0	2	0	0	0	0	0	0	0	1	2	0	0	0	1	0	0	0	0	0	1	0	2	1	0	0	0	0	1	0	0	2	0	0	0	0	1	0	1	1	1
UTR5	2	0	0	0	0	1	1	2	0	0	0	0	0	0	0	0	0	3	0	0	0	0	2	1	0	0	0	0	1	0	0	0	2	0	1	0	1	1	0	0	0	0	0	0	0	1	1	0	1
UTR3	5	5	0	1	4	7	2	19	1	2	3	1	2	9	2	1	3	5	3	1	8	1	6	1	4	2	3	2	2	1	1	0	2	0	3	3	3	2	4	2	0	2	1	0	2	3	3	1	5
Intronic	398	128	63	141	128	337	222	632	112	100	104	19	134	259	127	119	214	284	286	54	515	138	218	160	88	106	61	210	164	17	108	140	90	28	102	89	170	82	113	81	31	198	121	5	160	78	171	237	169
Upstream	14	3	3	2	4	14	5	31	8	3	2	0	5	9	4	9	5	4	9	1	29	4	7	6	2	2	1	6	10	1	5	6	5	0	4	3	4	1	4	1	2	6	5	0	2	2	7	5	3
Downstream	11	3	1	1	6	7	7	28	2	2	3	0	1	7	4	6	7	4	16	3	12	4	8	2	5	2	3	4	8	1	5	5	2	1	4	7	4	4	4	0	3	4	4	1	5	1	6	5	4
Intergenic	573	184	94	231	182	605	391	912	164	125	114	9	226	394	162	206	344	387	383	76	574	175	329	263	143	164	104	325	243	22	162	178	172	41	122	164	288	130	174	162	55	291	177	8	273	108	325	348	240
SV
Sample	BL01	BL02	BL03	BL04	BL05	BL06	BL07	BL08	BL09	BL10	BL11	BL12	BL13	BL14	BL15	BL16	BL17	BL18	BL19	BL20	BL21	BL22	BL23	BL24	BL25	BL26	BL27	BL28	BL29	BL30	BL31	BL32	BL33	BL34	BL35	BL36	BL37	BL38	BL39	BL40	BL41	BL42	BL43	BL44	BL45	BL46	BL47	BL48	BL49
Genome	hg19	hg19	hg19	hg19	hg19	hg19	hg19	hg19	hg19	hg19	hg19	hg19	hg19	hg19	hg19	hg19	hg19	hg19	hg19	hg19	hg19	hg19	hg19	hg19	hg19	hg19	hg19	hg19	hg19	hg19	hg19	hg19	hg19	hg19	hg19	hg19	hg19	hg19	hg19	hg19	hg19	hg19	hg19	hg19	hg19	hg19	hg19	hg19	hg19
Total	254	105	101	114	172	179	49	191	105	81	27	30	31	244	72	70	57	89	61	27	225	49	18	157	154	27	44	70	256	3	123	155	13	4	46	73	22	38	78	14	87	73	251	13	14	22	128	59	37
insou	0	0	0	0	0	0	0	0	0	0	0	0	0	0	0	0	2	0	0	0	0	0	0	0	0	0	0	0	0	0	0	0	0	0	0	0	0	0	0	0	0	0	0	0	0	0	0	0	0
del_inss	0	0	0	0	0	0	0	2	0	0	0	0	0	0	0	0	2	0	0	0	0	0	0	0	0	0	0	0	8	0	0	0	0	0	0	0	0	0	0	0	0	0	2	0	0	0	0	0	0
invers_f	6	17	11	6	23	16	6	29	6	11	3	0	2	21	7	8	0	8	3	0	23	5	0	11	9	1	7	5	23	0	15	6	1	0	7	5	3	3	9	2	10	4	26	1	2	2	14	3	6
del_inssd	0	8	4	6	2	2	2	7	8	0	0	0	0	6	0	8	0	0	0	0	12	4	0	2	0	0	0	6	10	0	10	10	0	0	2	0	0	2	0	0	0	0	8	0	0	0	2	0	0
invers_r	7	17	7	5	22	21	2	32	4	17	1	0	2	22	8	4	2	8	5	2	26	3	0	8	5	1	6	4	27	1	14	23	1	0	2	2	3	3	3	4	13	10	12	0	0	3	13	6	2
insod	0	0	0	0	0	0	0	0	0	0	0	0	0	0	0	0	0	0	0	0	0	0	0	0	0	0	0	0	0	0	0	0	0	0	0	0	0	0	0	0	0	0	0	0	0	0	0	0	2
del_invers	2	2	4	4	2	2	2	6	2	0	0	0	0	6	2	2	0	0	0	0	6	0	2	0	2	0	0	0	6	0	6	6	0	0	2	2	0	2	0	0	0	0	2	0	0	0	6	2	0
inssu	0	0	0	0	0	0	0	0	0	0	0	0	0	0	0	0	0	0	0	0	0	0	0	0	0	0	0	0	0	0	0	0	0	0	0	0	0	0	0	0	0	0	0	0	0	0	0	2	0
inss	0	0	0	0	0	2	0	0	0	0	0	0	0	0	0	0	0	0	0	0	0	0	0	0	0	0	0	0	0	0	0	0	0	0	0	0	0	0	0	0	0	0	0	0	0	0	0	0	0
tandem_dup	26	14	6	13	27	44	5	17	13	6	4	0	1	75	11	7	4	4	8	1	36	11	3	27	21	4	9	9	32	0	22	18	2	0	8	11	2	7	19	1	11	11	21	2	4	1	18	8	8
del_inso	0	0	0	0	0	0	0	0	0	0	0	0	0	0	0	0	0	0	0	0	0	0	0	0	2	0	0	0	8	0	0	4	0	0	0	0	0	0	0	0	2	0	4	0	0	0	0	0	0
del	63	15	45	51	44	50	13	56	47	30	1	22	18	59	20	19	34	39	28	16	73	13	8	52	27	10	14	32	27	1	16	10	4	1	13	32	12	16	24	3	20	28	35	3	3	8	30	22	13
del_insod	0	4	4	4	8	2	4	2	8	0	0	0	0	6	0	4	0	0	0	0	6	2	0	4	0	0	0	0	6	0	0	6	0	0	0	0	0	2	0	0	0	2	6	0	0	2	4	2	0
del_inssu	2	4	0	2	4	2	0	0	4	0	0	0	0	8	0	0	0	0	0	0	12	0	0	4	0	2	0	0	12	0	14	2	0	0	6	4	0	0	2	0	2	0	10	0	0	4	4	0	0
inssd	0	0	0	0	0	0	0	0	0	0	0	0	0	0	0	0	0	0	0	0	0	0	0	0	0	0	0	0	0	0	0	0	0	0	0	0	0	0	0	0	0	0	0	0	0	0	0	0	0
del_insou	2	2	0	8	6	6	2	6	4	2	0	0	0	0	2	2	0	0	0	0	0	0	0	2	0	0	2	2	14	0	6	4	0	0	2	0	0	0	2	0	0	0	8	0	0	0	10	0	0
transl_inter	132	18	14	9	23	24	10	21	3	6	18	7	7	35	17	10	8	26	12	5	14	8	5	36	82	9	5	8	79	0	11	65	3	2	3	7	2	2	12	4	24	7	110	4	4	1	23	10	5
del_ins	14	4	6	6	11	8	3	13	6	9	0	1	1	6	5	6	5	4	5	3	17	3	0	11	6	0	1	4	4	1	9	1	2	1	1	10	0	1	7	0	5	11	7	3	1	1	4	4	1
NHEJ	33	12	15	13	29	28	8	29	13	7	0	6	3	30	9	14	9	18	14	3	39	11	3	25	11	3	8	17	15	0	17	5	1	0	8	9	2	5	11	0	10	14	20	1	1	6	15	17	6
NA	171	66	38	33	95	107	23	99	26	40	26	7	12	153	43	29	16	46	28	8	99	27	8	82	117	15	27	26	161	1	62	112	7	2	20	25	10	15	43	11	58	32	169	7	10	7	68	29	23
alt-EJ	40	7	35	40	22	29	7	39	35	27	1	16	14	33	13	9	27	25	19	14	45	4	5	35	19	7	7	18	15	1	6	6	4	1	6	25	10	11	17	3	14	24	21	3	3	3	19	8	8
FoSTeS	9	20	13	28	25	15	11	24	31	7	0	1	1	28	7	18	5	0	0	2	42	7	2	15	7	2	2	9	65	1	38	32	1	1	12	14	0	7	7	0	5	3	41	2	0	6	26	5	0
VNTR	1	0	0	0	1	0	0	0	0	0	0	0	1	0	0	0	0	0	0	0	0	0	0	0	0	0	0	0	0	0	0	0	0	0	0	0	0	0	0	0	0	0	0	0	0	0	0	0	0
Ti/Tv	1.0631	1.9079	1.0253	0.6246	1.6508	0.3999	1.9601	1.688	1.4038	1.3509	0.8058	0.9589	1.3859	1.1621	0.6212	1.2896	0.5458	1.1236	1.0984	1.2397	1.7408	1.6077	1.3136	0.9652	0.5306	0.7809	0.8264	0.6422	1.3403	1.3611	0.6489	1.2528	1.3343	1.0536	1.3331	1.8913	1.1578	0.9721	0.9891	1.1691	1.3761	1.2587	2.1053	1.5505	0.9338	1.4914	0.9359	1.1248	1
dbSNP Ti/Tv	2.5842	3.4583	1.963	2.0882	2.2143	2.9767	5.2041	2.7368	2	1.25	2.1818	3.3556	2.5128	1.75	1.7966	2.5327	2.4167	2.8125	3.1176	4	5.75	5.5333	2.931	2.8519	2	1.4167	2.4444	4	2.8333	2.2727	1.9403	2.2581	3.2571	2.1176	1.725	1.5	3.0435	2.2581	3	2.7778	3.2174	2.1698	2.1512	2.12	1.1717	2.9545	2.3333	2.8929	2
Novel Ti/Tv	1.0394	1.8269	1	0.591	1.5972	0.3789	1.9116	1.5763	1.3762	1.3023	0.7464	0.9316	1.2865	1.0762	0.5845	1.2635	0.5132	1.0786	1.0447	1.0949	1.6313	1.4778	1.1945	0.9222	0.5132	0.7646	0.7938	0.5385	1.2597	1.3271	0.6216	1.1748	1.2751	1.0215	1.266	1.896	1.0812	0.9497	0.9537	1.1351	1.2707	1.1922	1.7364	1.2125	0.8935	1.4148	0.8957	1.0919	0.697
[truncated: 16 more columns]
